# Supplementary material for: The Genetic Basis of Upland/Lowland Ecotype Divergence in Switchgrass (Panicum virgatum)
Source: G3 (Bethesda). 2016 Sep 8;6(11):3561–70. doi: 10.1534/g3.116.032763 (PMC5100855; doi:10.1534/g3.116.032763)
Supplement: Supplemental Material [file supp_g3.116.032763_FileS1.txt]

Inline barcode	Index barcode	Plant ID
GCATG	ATCACG	A_396
AACCA	ATCACG	V_136
CGATC	ATCACG	V_123
TCGAT	ATCACG	V_177
CAACC	ATCACG	A_372
GGTTG	ATCACG	A_312
AAGGA	ATCACG	A_334
AGCTA	ATCACG	V_192
ACACA	ATCACG	V_181
AATTA	ATCACG	A_399
ACGGT	ATCACG	A_389
ACTGG	ATCACG	V_145
ACTTC	ATCACG	A_367
ATACG	ATCACG	V_195
ATGAG	ATCACG	A_395
ATTAC	ATCACG	V_183
CATAT	ATCACG	V_198
CGAAT	ATCACG	V_153
CGGCT	ATCACG	V_197
CGGTA	ATCACG	V_142
CGTAC	ATCACG	A_339
CGTCG	ATCACG	V_188
CTGAT	ATCACG	V_169
CTGCG	ATCACG	V_154
CTGTC	ATCACG	A_342
CTTGG	ATCACG	V_119
GACAC	ATCACG	A_356
GAGAT	ATCACG	A_377
GAGTC	ATCACG	A_369
GCCGT	ATCACG	A_347
GCTGA	ATCACG	A_400
GGATA	ATCACG	A_321
GGCCA	ATCACG	V_187
GGCTC	ATCACG	A_374
GTAGT	ATCACG	V_162
GTCCG	ATCACG	A_383
GTCGA	ATCACG	A_386
TACCG	ATCACG	A_366
TACGT	ATCACG	A_309
TAGTA	ATCACG	A_351
TATAC	ATCACG	A_349
TCACG	ATCACG	V_140
TCAGT	ATCACG	A_353
TCCGG	ATCACG	A_343
TCTGC	ATCACG	V_134
TGGAA	ATCACG	A_378
TTACC	ATCACG	A_348
GCATG	CGATGT	A_357
AACCA	CGATGT	A_355
CGATC	CGATGT	V_186
TCGAT	CGATGT	A_328
CAACC	CGATGT	A_216
GGTTG	CGATGT	A_358
AAGGA	CGATGT	V_166
AGCTA	CGATGT	A_381
ACACA	CGATGT	A_370
AATTA	CGATGT	V_196
ACGGT	CGATGT	V_124
ACTGG	CGATGT	A_329
ACTTC	CGATGT	V_174
ATACG	CGATGT	V_138
ATGAG	CGATGT	V_168
ATTAC	CGATGT	A_265
CATAT	CGATGT	A_242
CGAAT	CGATGT	A_272
CGGCT	CGATGT	V_63
CGGTA	CGATGT	A_235
CGTAC	CGATGT	A_236
CGTCG	CGATGT	A_271
CTGAT	CGATGT	A_276
CTGCG	CGATGT	A_217
CTGTC	CGATGT	V_62
CTTGG	CGATGT	A_219
GACAC	CGATGT	V_18
GAGAT	CGATGT	A_231
GAGTC	CGATGT	A_205
GCCGT	CGATGT	V_32
GCTGA	CGATGT	A_269
GGATA	CGATGT	A_220
GGCCA	CGATGT	A_268
GGCTC	CGATGT	V_42
GTAGT	CGATGT	V_52
GTCCG	CGATGT	A_238
GTCGA	CGATGT	A_241
TACCG	CGATGT	A_285
TACGT	CGATGT	V_9
TAGTA	CGATGT	A_208
TATAC	CGATGT	V_64
TCACG	CGATGT	V_40
TCAGT	CGATGT	V_58
TCCGG	CGATGT	V_11
TCTGC	CGATGT	A_274
TGGAA	CGATGT	V_50
TTACC	CGATGT	A_246
CTGCG	TGACCA	V_20
CTGTC	TGACCA	V_21
CTTGG	TGACCA	V_23
GACAC	TGACCA	V_56
GAGAT	TGACCA	V_160
GAGTC	TGACCA	V_171
GCCGT	TGACCA	V_173
GCTGA	TGACCA	A_297
GGATA	TGACCA	A_397
GGCCA	TGACCA	V_401
GGCTC	TGACCA	A_402
GTAGT	TGACCA	A_403
GTCCG	TGACCA	A_404
GCATG	ACAGTG	P_AP13
AACCA	ACAGTG	P_VS16
CGATC	ACAGTG	P_WBC3
TCGAT	ACAGTG	P_DAC6
TGCAT	ACAGTG	P_F1_12
CAACC	ACAGTG	P_F1_30
AGCTA	GCCAAT	A_275
ACACA	GCCAAT	A_258
AATTA	GCCAAT	A_243
ACGGT	GCCAAT	V_22
ACTGG	GCCAAT	A_240
ACTTC	GCCAAT	A_286
ATACG	GCCAAT	A_282
ATGAG	GCCAAT	A_279
ATTAC	GCCAAT	V_92
CATAT	GCCAAT	A_207
CGAAT	GCCAAT	A_229
CGGCT	GCCAAT	V_14
CGGTA	GCCAAT	V_46
CGTAC	GCCAAT	A_211
CGTCG	GCCAAT	V_38
CTGAT	GCCAAT	V_10
GCATG	CAGATC	A_232
AACCA	CAGATC	A_255
CGATC	CAGATC	V_7
TCGAT	CAGATC	V_65
CAACC	CAGATC	V_12
GGTTG	CAGATC	V_51
AAGGA	CAGATC	A_266
AGCTA	CAGATC	A_290
ACACA	CAGATC	A_250
AATTA	CAGATC	V_27
ACGGT	CAGATC	V_60
ACTGG	CAGATC	A_202
ACTTC	CAGATC	V_54
ATACG	CAGATC	A_204
ATGAG	CAGATC	V_48
CATAT	CAGATC	A_212
CGAAT	CAGATC	V_34
CGGCT	CAGATC	A_234
CGGTA	CAGATC	V_1
CGTAC	CAGATC	A_254
CGTCG	CAGATC	A_227
CTGAT	CAGATC	V_4
CTGCG	CAGATC	V_45
CTGTC	CAGATC	V_57
CTTGG	CAGATC	V_70
GACAC	CAGATC	V_5
GAGAT	CAGATC	V_19
GAGTC	CAGATC	A_244
GCCGT	CAGATC	V_8
GCTGA	CAGATC	A_237
GGATA	CAGATC	V_68
GGCCA	CAGATC	A_291
GGCTC	CAGATC	A_277
GTAGT	CAGATC	V_59
GTCCG	CAGATC	A_209
GTCGA	CAGATC	A_281
TACCG	CAGATC	V_43
TACGT	CAGATC	V_31
TAGTA	CAGATC	V_84
TATAC	CAGATC	A_210
TCACG	CAGATC	V_72
TCAGT	CAGATC	A_260
TCCGG	CAGATC	A_228
TCTGC	CAGATC	A_253
TGGAA	CAGATC	A_201
TTACC	CAGATC	A_233
GCATG	ACTTGA	V_39
AACCA	ACTTGA	A_287
CGATC	ACTTGA	V_80
TCGAT	ACTTGA	V_86
CAACC	ACTTGA	V_37
GGTTG	ACTTGA	A_252
AAGGA	ACTTGA	V_53
AGCTA	ACTTGA	A_283
ACACA	ACTTGA	V_61
AATTA	ACTTGA	A_257
ACGGT	ACTTGA	V_67
ACTGG	ACTTGA	V_66
ACTTC	ACTTGA	V_73
ATACG	ACTTGA	A_224
ATGAG	ACTTGA	A_289
ATTAC	ACTTGA	A_262
CATAT	ACTTGA	V_41
CGAAT	ACTTGA	A_225
CGGCT	ACTTGA	V_90
CGGTA	ACTTGA	A_251
CGTAC	ACTTGA	V_33
CGTCG	ACTTGA	A_222
CTGAT	ACTTGA	A_284
CTGCG	ACTTGA	V_88
CTGTC	ACTTGA	V_82
CTTGG	ACTTGA	V_17
GACAC	ACTTGA	V_24
GAGAT	ACTTGA	V_69
GAGTC	ACTTGA	A_249
GCCGT	ACTTGA	A_264
GCTGA	ACTTGA	A_215
GGATA	ACTTGA	V_2
GGCCA	ACTTGA	V_76
GGCTC	ACTTGA	A_280
GTAGT	ACTTGA	V_49
GTCCG	ACTTGA	A_245
GTCGA	ACTTGA	V_47
TACCG	ACTTGA	V_13
TACGT	ACTTGA	V_79
TAGTA	ACTTGA	V_93
TATAC	ACTTGA	V_28
TCACG	ACTTGA	V_89
TCAGT	ACTTGA	A_230
TCCGG	ACTTGA	V_6
TCTGC	ACTTGA	A_270
TGGAA	ACTTGA	V_81
TTACC	ACTTGA	V_26
GCATG	GATCAG	A_263
AACCA	GATCAG	V_85
CGATC	GATCAG	A_247
TCGAT	GATCAG	A_259
CAACC	GATCAG	A_226
GGTTG	GATCAG	V_55
AAGGA	GATCAG	V_78
AGCTA	GATCAG	A_203
ACACA	GATCAG	V_77
AATTA	GATCAG	V_87
ACGGT	GATCAG	V_30
ACTGG	GATCAG	V_25
ACTTC	GATCAG	A_261
ATACG	GATCAG	A_239
ATGAG	GATCAG	A_273
ATTAC	GATCAG	A_292
CATAT	GATCAG	V_71
CGAAT	GATCAG	V_29
CGGCT	GATCAG	V_115
CGGTA	GATCAG	V_15
CGTAC	GATCAG	A_299
CGTCG	GATCAG	A_301
CTGAT	GATCAG	V_158
CTGCG	GATCAG	V_110
CTGTC	GATCAG	V_107
CTTGG	GATCAG	A_206
GACAC	GATCAG	V_75
GAGAT	GATCAG	A_293
GAGTC	GATCAG	V_97
GCCGT	GATCAG	A_278
GCTGA	GATCAG	A_267
GGATA	GATCAG	A_298
GGCCA	GATCAG	A_300
GGCTC	GATCAG	V_3
GTAGT	GATCAG	V_98
GTCCG	GATCAG	A_221
GTCGA	GATCAG	A_388
TACCG	GATCAG	V_116
TACGT	GATCAG	V_44
TAGTA	GATCAG	V_108
TATAC	GATCAG	V_106
TCACG	GATCAG	V_16
TCAGT	GATCAG	A_248
TCCGG	GATCAG	A_288
TCTGC	GATCAG	V_99
TGGAA	GATCAG	A_294
TTACC	GATCAG	V_104
GCATG	TAGCTT	V_109
AACCA	TAGCTT	V_35
CGATC	TAGCTT	V_96
TCGAT	TAGCTT	V_101
CAACC	TAGCTT	V_94
GGTTG	TAGCTT	A_223
AAGGA	TAGCTT	V_100
AGCTA	TAGCTT	V_74
ACACA	TAGCTT	V_105
AATTA	TAGCTT	V_111
ACGGT	TAGCTT	V_95
ACTGG	TAGCTT	V_102
ACTTC	TAGCTT	V_113
ATACG	TAGCTT	V_83
ATGAG	TAGCTT	A_213
ATTAC	TAGCTT	A_218
CATAT	TAGCTT	A_295
CGAAT	TAGCTT	A_214
CGGCT	TAGCTT	A_296
CGGTA	TAGCTT	V_112
CGTAC	TAGCTT	V_114
CGTCG	TAGCTT	V_103
CTGAT	TAGCTT	A_256
CTGCG	TAGCTT	V_36
CTGTC	TAGCTT	V_91
CTTGG	TAGCTT	A_324
GACAC	TAGCTT	V_135
GAGAT	TAGCTT	A_305
GAGTC	TAGCTT	A_315
GCCGT	TAGCTT	V_141
GCTGA	TAGCTT	V_129
GGATA	TAGCTT	A_313
GGCCA	TAGCTT	A_308
GGCTC	TAGCTT	A_304
GTAGT	TAGCTT	V_133
GTCCG	TAGCTT	V_117
GTCGA	TAGCTT	V_132
TACCG	TAGCTT	A_318
TACGT	TAGCTT	A_316
TAGTA	TAGCTT	A_311
TATAC	TAGCTT	A_327
TCACG	TAGCTT	A_310
TCAGT	TAGCTT	A_302
TCCGG	TAGCTT	V_127
TCTGC	TAGCTT	V_120
TGGAA	TAGCTT	V_128
TTACC	TAGCTT	V_126
GCATG	GGCTAC	A_319
AACCA	GGCTAC	V_139
CGATC	GGCTAC	V_170
TCGAT	GGCTAC	V_194
CAACC	GGCTAC	V_184
GGTTG	GGCTAC	V_152
AAGGA	GGCTAC	A_368
AGCTA	GGCTAC	V_131
ACACA	GGCTAC	A_332
AATTA	GGCTAC	A_307
ACGGT	GGCTAC	V_189
ACTGG	GGCTAC	A_333
ACTTC	GGCTAC	A_335
ATACG	GGCTAC	A_338
ATGAG	GGCTAC	V_159
ATTAC	GGCTAC	A_326
CATAT	GGCTAC	A_354
CGAAT	GGCTAC	V_143
CGGCT	GGCTAC	V_179
CGGTA	GGCTAC	A_322
CGTAC	GGCTAC	V_137
CGTCG	GGCTAC	V_118
CTGAT	GGCTAC	V_130
CTGCG	GGCTAC	A_325
CTGTC	GGCTAC	V_164
CTTGG	GGCTAC	A_330
GACAC	GGCTAC	A_352
GAGAT	GGCTAC	A_331
GAGTC	GGCTAC	A_394
GCCGT	GGCTAC	A_323
GCTGA	GGCTAC	A_364
GGATA	GGCTAC	V_155
GGCCA	GGCTAC	A_337
GGCTC	GGCTAC	A_341
GTAGT	GGCTAC	V_122
GTCCG	GGCTAC	V_146
GTCGA	GGCTAC	A_365
TACCG	GGCTAC	V_144
TACGT	GGCTAC	A_361
TAGTA	GGCTAC	A_382
TATAC	GGCTAC	V_185
TCACG	GGCTAC	A_387
TCAGT	GGCTAC	A_317
TCCGG	GGCTAC	A_385
TCTGC	GGCTAC	V_172
TGGAA	GGCTAC	V_151
TTACC	GGCTAC	V_175
GCATG	CTTGTA	V_148
AACCA	CTTGTA	A_360
CGATC	CTTGTA	A_393
TCGAT	CTTGTA	A_344
CAACC	CTTGTA	V_180
GGTTG	CTTGTA	A_350
AAGGA	CTTGTA	A_373
AGCTA	CTTGTA	V_167
ACACA	CTTGTA	V_191
AATTA	CTTGTA	A_384
ACGGT	CTTGTA	V_150
ACTGG	CTTGTA	V_190
ACTTC	CTTGTA	A_392
ATACG	CTTGTA	V_147
ATGAG	CTTGTA	V_178
ATTAC	CTTGTA	V_156
CATAT	CTTGTA	V_163
CGAAT	CTTGTA	V_125
CGGCT	CTTGTA	A_391
CGGTA	CTTGTA	V_121
CGTAC	CTTGTA	A_359
CGTCG	CTTGTA	A_314
CTGAT	CTTGTA	A_306
CTGCG	CTTGTA	A_303
CTGTC	CTTGTA	V_193
CTTGG	CTTGTA	A_363
GACAC	CTTGTA	V_200
GAGAT	CTTGTA	A_380
GAGTC	CTTGTA	A_320
GCCGT	CTTGTA	A_345
GCTGA	CTTGTA	A_375
GGATA	CTTGTA	A_336
GGCCA	CTTGTA	A_398
GGCTC	CTTGTA	V_149
GTAGT	CTTGTA	V_176
GTCCG	CTTGTA	A_376
GTCGA	CTTGTA	A_346
TACCG	CTTGTA	V_182
TACGT	CTTGTA	A_379
TAGTA	CTTGTA	V_199
TATAC	CTTGTA	V_161
TCACG	CTTGTA	V_165
TCAGT	CTTGTA	A_340
TCCGG	CTTGTA	A_390
TCTGC	CTTGTA	A_371
TGGAA	CTTGTA	A_362
TTACC	CTTGTA	V_157
