# Supplementary material for: The Genetic Basis of Upland/Lowland Ecotype Divergence in Switchgrass (Panicum virgatum)
Source: G3 (Bethesda). 2016 Sep 8;6(11):3561–70. doi: 10.1534/g3.116.032763 (PMC5100855; doi:10.1534/g3.116.032763)
Supplement: Supplemental Material [file supp_g3.116.032763_FileS3.xlsx]

## Sheet: Linkage Group Names
Our initial linkage map assembly was based on the V1.0 assembly of Panicum virgatum AP13. This table reflects the updated linkage group names for the new V1.1 assemebly.
https://phytozome.jgi.doe.gov/pz/portal.html
Old LG	New LG
1	1N
2	1K
3	2N
4	2K
5	3K
6	3N
7	4K
8	4N
9	5K
10	5N
11	6K
12	6N
13	7K
14	7N
15	8N
16	8K
17	9N
18	9K

## Sheet: Phenotype Descriptions
Phenotype Name	Description
joinmap_name	Plant id from joinmap file
joinmap_order	Genotype order in joinmap, used for file sorting
ID	Plant id, used for file matching
Cross	Parental cytoplasm, ADVW: Lowland, VWAD: Upland
Field_rust_dead_leaf_proportion	Number of leaves from 5 tillers severly effected by rust
Field_PC1_rust	Principle component 1 of rust scores
Midday_Water_Potential	Mid-day water potential in field
SPAD_corrected	SPAD in field, corrected value based on Uddling et al 2007.
Specific_Leaf_Area	Specific leaf area in field
Days_Emerge_to_Flower	Flowering time in field 2014 measured from date of emergence
GH_flowering_time	Date of first flower in greenhouse- rank order
GH_first_internode_length	First internode length in greenhouse- not used in analysis
GH_first_internode_width	First internode width in greenhouse- not used in analysis
GH_flag_leaf_length	Flag leaf length in greenhouse- not used in analysis
GH_flag_leaf_width	Flag leaf width in greenhouse- not used in analysis
GH_height	Height at flowering in greenhouse
Leaf_Count	Total number of leaves on 5 tillers in field
Tiller_Count	June 2014 tiller count in field
Single_Tiller_Mass	Mass of single tiller in field as averaged from 5 tillers, without leaves
